# Supplementary material for: Emerging Prognostic and Predictive Significance of Stress Keratin 17 in HPV-Associated and Non HPV-Associated Human Cancers: A Scoping Review
Source: Viruses. 2023 Nov 25;15(12):2320. doi: 10.3390/v15122320 (PMC10748233; doi:10.3390/v15122320)
Supplement: Supplementary file 1 [file viruses-15-02320-s001.zip]

Archive with 6 entries (6 files):
- Supplemental Data S1.pdf
- Supplemental_Table_S1.xlsx
- Supplemental_Table_S2.xlsx
- Supplemental_Table_S3.xlsx
- Supplemental_Table_S4.xlsx
- Supplemental_Table_S5.xlsx
