# Supplementary material for: Emerging Prognostic and Predictive Significance of Stress Keratin 17 in HPV-Associated and Non HPV-Associated Human Cancers: A Scoping Review
Source: Viruses. 2023 Nov 25;15(12):2320. doi: 10.3390/v15122320 (PMC10748233; doi:10.3390/v15122320)
Supplement: Supplementary file 1 [file viruses-15-02320-s001.zip › Supplemental_Table_S1.xlsx]

## Sheet: Sheet1
DOI	Author	Year	Cancer type
10.3389/fphar.2022.1069204	Zeng et al.	2022	gastric
10.1158/0008-5472.CAN-22-3050	Williams et al.	2023	pancreatic
10.1158/1078-0432.CCR-20-3513	Son et al.	2021	pancreatic
10.1097/MD.0000000000012788	Shu et al.	2018	colorectal		Papers looking at KRT17/CK17 as part of a prognostic gene signature/protein panel and do not include a stand-alone assessment of CK17 predictive value
10.3389/fonc.2022.1001400	Shen et al.	2022	cholangiocarcinoma
10.1038/onc.2008.251	Rickman et al.	2008	head and neck
10.3390/cells11162536	Ribeiro et al.	2022	head and neck
10.18632/oncotarget.26217	Relli et al.	2018	lung
10.1158/0008-5472.CAN-06-1191	Raponi et al.	2006	lung
PMID: 20190683	Pluciennik et al.	2010	breast
10.1038/s41467-022-28524-0	Asleh et al.	2022	breast
10.1016/S0002-9440(10)64476-8	Van de Rijn et al.	2002	breast
10.12659/MSM.934937	Lv et al.	2021	liver
10.1007/s10549-013-2518-x	Alshareeda et al.	2013	breast
