# Supplementary material for: Emerging Prognostic and Predictive Significance of Stress Keratin 17 in HPV-Associated and Non HPV-Associated Human Cancers: A Scoping Review
Source: Viruses. 2023 Nov 25;15(12):2320. doi: 10.3390/v15122320 (PMC10748233; doi:10.3390/v15122320)
Supplement: Supplementary file 1 [file viruses-15-02320-s001.zip › Supplemental_Table_S2.xlsx]

## Sheet: Sheet1
Study ID	Cancer type	Study type	Study design	Used TMA	Evaluation method	CK17 evaluation	CK17 Cut-off	How was C17 cut-off determined?	CK17 Antibody used	Clinical significance	Interobserver variability performed
Alkhasawneh 2016	ampullary carcinoma	Protein	CK17 as standalone marker	No	manual assessment by pathologist	cytoplasmic staining in tumor cells	0.05	Not specified	mouse monoclonal, Clone E3, DAKO Cytomation, 1:40	prognostic	no
Wu 2021	bladder	Protein	CK17 as standalone marker	Yes	manual assessment by pathologist	score based on intensity and percentage of cells	score >8	Experimentally	Rabbit Polyclonal, 8502-1-AP, Proteintech, 1:200	prognostic	no
Ingenwerth 2022	Bladder	Protein	CK17 as standalone marker	No	manual assessment by pathologist	intensity	low vs. medium/strong intensity	Not specified	mouse monoclonal, clone E3, Diagnostic BioSystems, Dilution 1:100	prognostic	no
Tang 2022	breast	RNA and protein	CK17 as standalone marker	No	manual assessment by pathologist	score based on intensity and percentage of cells	score>4	Not specified	rabbit polyclonal, 1:200; ABclonal, A0123	prognostic	no
Rodriguez-Pinilla 2007	breast	Protein	CK17 as standalone marker	Yes	manual assessment by pathologist	percentage unequivocally stained cells	0.1	Prior literature	mouse monoclonal, E3, 1:100, Dako	prognostic	no
Diallo 2006	breast	Protein	CK17 as standalone marker	Yes	manual assessment by pathologist	present/absent	any staining	Prior literature	mouse monoclonal, DAKO, clone E3, 1:20	predictive	no
He 2021	cervical	Serum CK17 mRNA	CK17 as standalone marker	No	automated assessment	ELISA+spectrometry	0.95ng/ml	Other: median value	ELISA assay; A6321 , Walan Biotechnology	prognostic	no
Mockler 2017	cervical adenocarcinoma	Protein	CK17 as standalone marker	No	manual assessment by pathologist	score based on intensity and percentage of cells, PATHSQ	0-39; 40-89, 90-100%; 90% seems like the strongest cut-off	Experimentally	mouse monoclonal, abcam, E3, prediluted	prognostic	no
Hashiguchi 2019	cervical SCC	Protein	CK17 as standalone marker	No	manual assessment by pathologist	percentage	> 10% of the tumor cells	Prior literature	mouse monoclonal 1:20 dilution; Dako Cytomation, E3	prognostic	no
Escobar-Hoyos 2014	cervical SCC	Protein	CK17 as standalone marker	Yes	manual assessment by pathologist	score based on intensity and percentage of cells, PATHSQ	64th percentile of total cases	Experimentally (ROC curve)	mouse monoclonal, ab75123, Abcam, prediluted	prognostic	no
Ji 2021	colon adenocarcinoma	Protein	CK17 as standalone marker	No	manual assessment by pathologist	score based on intensity and percentage of cells, PATHSQ	score>0	Not specified	Rabbit polyclonal antibody, 1:500, Proteintech, China	prognostic	no
Liang 2023	colorectal	Protein	CK17 as standalone marker	No	manual assessment by pathologist	score based on intensity and percentage of cells	median	Other: median	rabbit monoclonal, Abcam; ab51056,1:200	prognostic and predictive	no
Ujiie 2020	colorectal	Protein	CK17 as standalone marker	Yes	manual assessment by pathologist	percent strong staining	any staining	Prior literature, Experimentally	mouse monoclonal, DAKO, E3, M7046, 1:40	prognostic	yes; (raw agreement = 96.7%; weighted κ = 0.95)
Bai 2019	endometrial	RNA and protein	CK17 as standalone marker	No	manual assessment by pathologist; RNA	score based on intensity and percentage of cells, PATHSQ	0.1	Experimentally	Abcam, clone E3, mouse monoclonal, ab75123	prognostic	no
Wang 2013	Epithelial ovarian cancer	Protein	CK17 as standalone marker	No	manual assessment by pathologist; RNA	n/a	score >3	Not specified	rabbit monoclonal, 1:15, Atlas antibodies, Sigma-Aldrich	prognostic	no
Haye 2021	esophageal SCC	RNA and protein	CK17 as standalone marker	No	manual assessment by pathologist; RNA	score based on intensity and percentage of cells, PATHSQ	continuous variable	Prior literature	Abcam, E3, prediluted	prognostic	no
Carrasco 2021	Gallbladder	Protein	CK17 as standalone marker	Yes	manual assessment by pathologist	compared to controls	presence/compared to positive control	Not specified	mouse monoclonal, Cell Margue, KS17E3,prediluted	prognostic	no
Kim 2017	Gallbladder adenocarcinoma	Protein	CK17 as standalone marker	Yes	manual assessment by pathologist	percentage tumor cells with cytoplasmic staining	0.05	Experimentally (ROC curve); AUC=0.656	1:200 dilution; mouse monoclonal, DakoCytomation, Glostrup, Denmark	prognostic	no
Hu 2018	Gastric	Protein	CK17 as standalone marker	Yes	manual assessment by pathologist	score based on intensity and percentage of cells	score >6	Not specified	rabbit polyclonal antibody, Proteintech, 1:200	prognostic	no
Ide 2012	Gastric adenocarcinoma	Protein	CK17 as standalone marker	Yes	manual assessment by pathologist	percentage are of each cell stained	>10	Not specified	rabbit monoclonal, 1:50; clone EPR1624Y; Epitomics, Burlingame, CA	prognostic	no
Xu 2018	HNC; HNSCC	Protein	CK17 as standalone marker	Yes	manual assessment by pathologist	score based on percentage	score >equal 2	Not specified	mouse monoclonal, Dako, E3, 1:50	prognostic	no
Wang 2022	HNSCC	Protein	CK17 as standalone marker	Yes	manual assessment by pathologist; automated assessment	IHC: percent strong positive (3+) cells, IF: Vectra/Inform	0.05	Not specified	Abcam 109725 Rabbit Monoclonal, Clone EP1623, dilution 1:100	prognostic and predictive	no
Coelho 2015	HNSCC, oral	Protein	CK17 as standalone marker	Yes	manual assessment by pathologist	score based on intensity and percentage of cells	score >6	Prior literature	mouse monoclonal; Santa Cruz Biotechnology; 1:40	prognostic	no
Tojyo 2019	HNSCC, oral	Protein	CK17 as standalone marker	No	manual assessment by pathologist	percentage	>equal: 60%	Prior literature	DAKO, mouse monoclonal M7046, 1:50	prognostic	no
Regenbogen 2018	HNSCC, oropharyngeal	Protein	CK17 as standalone marker	No	manual assessment by pathologist	score based on intensity and percentage of cells, PATHSQ	>85%	Experimentally	mouse monoclonal, E3, Abcam	prognostic	no
Liu 2020	oesophageal SCC	Protein	CK17 as standalone marker	Yes	manual assessment by pathologist	score based on intensity and percentage of nuclear or cytoplasmic staining	score >4	Not specified	rabbit monoclonal, Abcam, ab51056, 1:1000	prognostic	no
Dundr 2022	ovarian	Protein	CK17 as standalone marker	Yes	manual assessment by pathologist	score based on intensity and percentage of cells	5% positive tumor cells	Prior literature	mouse monoclonal clone E3, 1:200, Zeta Corporation	prognostic	no
Kawalerski 2022	pancreatic	Protein	CK17 as standalone marker	No	manual assessment by pathologist	score based on intensity and percentage of cells, PATHSQ	0.8	Experimentally	mouse monoclonal, clone/dilution not reported, KDx Diagnostics	prognostic	no
Roa-Pe√±a 2021	pancreatic	Protein	CK17 as standalone marker	No	manual assessment by pathologist	score based on intensity and percentage of cells, PATHSQ	pathSQ>80	Experimentally	mouse monoclonal, KDx, Campbell, California	prognostic	no
Roa-Pe√±a 2019	pancreatic	RNA and protein	CK17 as standalone marker	No	manual assessment by pathologist; RNA	n/a	0.76	Experimentally	mouse monoclonal, E3, Abcam	prognostic	no
Sarlos 2019	renal cell	Protein	CK17 as standalone marker	Yes	manual assessment by pathologist	staining present/absent	any staining	Experimentally	rabbit polyclonal, HPA 000452, Sigma Aldrich, 1:500	prognostic	no
daSilva 2021	TNBC	Protein	CK17 as standalone marker	Yes	manual assessment by pathologist	percentage	>1%	Prior literature and experimentally	rabbit monoclonal, Cell Marque, Clone EP98, 1:500	prognostic	no
Liu 2009	TNBC	Protein	CK17 as part of a prognostic protein panel (in combination with other markers)	No	manual assessment by pathologist	staining present/absent	any staining	Prior literature	mouse monoclonal CK17; E3; Dako, 1:20	prognostic	no
Thike 2010	TNBC	Protein	CK17 as standalone marker	Yes	manual assessment by pathologist	score based on intensity and percentage of cells	>1% tumor cells or >50 H-SCORE	Prior literature	mouse monoclonal, DAKO, E3, 1:20	prognostic	no
Kraus 2012	TNBC	Protein	CK17 as part of a prognostic protein panel (in combination with other markers)	Yes	manual assessment by pathologist	score based on intensity and percentage of cells	H score>10%	Not specified	mouse monoclonal, DAKO, E3, 1:20	prognostic	no
Merkin 2017	TNBC	RNA and protein	CK17 as standalone marker	No	manual assessment by pathologist; RNA		any staining	Prior literature	mouse monoclonal-[E3] anti-human K17 antibody (Abcam)	prognostic	no
Dogu 2010	TNBC	Protein	CK17 as standalone marker	No	manual assessment by pathologist	percentage strong staining	>20%	Not specified	Neomarkers, clone E3, MS-489-S,1:50	prognostic	no
Cho 2011	TNBC	Protein	CK17 as part of a prognostic protein panel (in combination with other markers)	No	manual assessment by pathologist	percentage membranous staining	>10%	Not specified	mouse monoclonal, DAKO, E3 1:20	prognostic	no
Langner 2004	transitional cell carcinoma of the upper urinary tract	Protein	CK17 as standalone marker	Yes	manual assessment by pathologist	percentage of cells cytoplasmic/membranous staining	0.5	Not specified	mouse monoclonal, DAKO, E3, 1:20	prognostic	no
