# Supplementary material for: Emerging Prognostic and Predictive Significance of Stress Keratin 17 in HPV-Associated and Non HPV-Associated Human Cancers: A Scoping Review
Source: Viruses. 2023 Nov 25;15(12):2320. doi: 10.3390/v15122320 (PMC10748233; doi:10.3390/v15122320)
Supplement: Supplementary file 1 [file viruses-15-02320-s001.zip › Supplemental_Table_S3.xlsx]

## Sheet: Sheet1
Study ID (ref)	Country	Cancer type	Evaluation method	Study design	Sample size	%K17 high expressors	Endpoint	Correlation between K17 and outcome	Statistical method	Statistical significance	Effect size
Wu 2021	China	Bladder	IHC; TMA	R	101	0.55	OS	positive	log rank, Cox regression	yes, p<0.01	Univariate HR (high): 0.11, p<0.01, Multivariate HR (low): 4.263; p=0.019
Ingenwerth 2022	Germany	Bladder	IHC	R	190	0.54	DSS	no correlation	log rank	p=NS	NR
Rodriguez-Pinilla 2007	UK	Breast	IHC; TMA	R	245	0.12	MFS, OS	negative	log rank, Cox regression	yes, p<0.01 for MFS and OS	Univariate RR (high): 1.22, p=NS for MFS and HR=1.8, p=NS for OS
Tang 2022	China	Breast	IHC; Transcriptome	R	150	NR	OS	positive in HER2high; inverse in HER2low	log rank, Cox regression	K17 high better prognosis in HER2high; P=0.026	Univariate HR (low): 0.6, p=0.002
										reversed in HER2low, p=0.034
He 2021*	China	Cervical	ELISA	P	134	NR	OS	negative	log rank, ROC curve	yes, p<0.001 (log rank), AUC=80.5%	NR
Mockler 2017	USA	Cervical adenocarcinoma	IHC	R	90	<40%: 64%	OS	negative	log rank, Cox regression	yes, when comparing <40% expression to >90%	Univariate HR (high): 3.47 ,p=0.013, Multivariate HR (high): 2.76, p=0.048
						>90%: 13%
Escobar-Hoyos 2014	USA	Cervical SCC	IHC; TMA	R	65	0.35	OS	negative	log rank	yes, p<0.001	NR
Hashiguchi 2019	Japan	Cervical SCC	IHC	R	129	0.6	OS	no correlation	log rank	p=NS	Univariate HR (high): 0.56, p=NS. Multivariate HR: 0.65, p=0.3
Ji 2021	China	Colon adenocarcinoma	IHC	R	78	0.5	Survival state	negative	Chi square	yes, p<0.01	NR
Ujiie 2020	Japan	Colorectal	IHC; Transcriptome; TMA	R	154 (Cohort 1 =110, Cohort 2 = 44)	0.5	RFS	negative	log rank, Cox regression	yes, p=0.029 for Cohort 1 and p<0.01 for Cohort 2	Univariate HR (high): 5.30 ,p<0.001, Multivariate HR (high): 7.81, p<0.001
Liang 2023	China	Colorectal	IHC	R	446	NR	OS, recurrence rate	positive	log rank, Cox regression	yes, p<0.01 for longer OS in K17 high	Univariate HR (high): 0.33; p=0.0004 for OS and HR=0.33, p<0.01 for DFS
										yes, p<0.05 for less recurrence in K17 high
Bai 2019	USA	Endometrial	IHC; Transcriptome	R	119	0.39	OS	negative	log rank, Cox regression	yes, p=0.049 for high-grade carcinoma	Univariate HR (high): 1.75 ,p=0.049, Multivariate HR (high): 2.0, p=0.019
Wang 2013	China	Epithelial ovarian cancer	IHC	R	104	0.54	OS	negative	log rank, Cox regression	yes, p<0.001	Univariate RR (high): 1.44, p<0.01, Multivariate RR (high): 1.531, p<0.01
Liu 2020	China	Esophageal SCC	IHC; TMA	P	64	0.66	OS	negative	log rank, Cox regression	yes, p=0.036	Univariate HR (high): 2.51 ,p=0.045, Multivariate HR (high): 5.383, p=0.012
Haye 2021	USA	Esophageal SCC	IHC; Transcriptome	R	68	0.58	EFS	negative	log rank, Cox regression	yes, in advanced stage only (IIB-IV), p=0.0384	Univariate HR (high, advanced stages subgroup): 2.08, p=0.0384.
Carrasco 2021	Chile	Gallbladder	IHC; TMA	R	162	0.73	OS	negative	log rank, Cox regression	yes, in poorly differentiated tumors only	Univariate HR (high, poorly differentiated): 2.0, p<0.01, Multivariate HR (high, poorly differentiated): 2.46, p=0.037
Kim 2017	Other: Korea	Gallbladder adenocarcinoma	IHC; TMA	R	77	0.53	DSS	negative	log rank, Cox regression	yes, p<0.001	Univariate HR (high): 4.76, p=0.001, Multivariate HR (high): 3.62, p=0.01
Alkhasawneh 2016	USA	Gastric	IHC	R	63	0.51	OS	negative	log rank	yes; p<0.01	NR
Hu 2018	China	Gastric	IHC; TMA	R	569	0.56	OS	negative	log rank, Cox regression	yes, p<0.01	Univariate HR (high): 1.454, p<0.01, Multivariate HR (high): 1.336, p<0.01
Ide 2012	Japan	Gastric adenocarcinoma	IHC; TMA	R	192	0.5	5-year DSS	negative	log rank, Cox regression	positive vs. negative: 50.5% vs. 71.1%: p=0.004	Univariate HR (low): 0.51, p=0.004, Multivariate HR (low): 0.786, p=0.049
Xu 2018	Taiwan	HNSCC	IHC; TMA	R	106	0.54	DSS	positive	log rank, Cox regression	yes, p=0.019	Univariate HR (low): 2.04, p=0.022. Multivariate HR (low): 1.854, p=NS
Wang 2022	USA	HNSCC	IF	R	107	0.7	OS, DCR	negative	log rank	yes, p<0.01 for Top vs. Bottom 25%	NR
Coelho 2015	Brazil	HNSCC, oral	IHC; TMA	R	67	0.79	DFS, DSS	positive	log rank, Cox regression	no; p<0.01 in pts treated with surgery+RT	Multivariate HR (low) in subgroup treated with surgery and RT: 4.11; p=0.027 for DFS and 4.75; p=0.016 for DSS
Tojyo 2019	Japan	HNSCC, oral	IHC	R	49	0.2	5-year DFS	no correlation	log rank	p=NS	NR
Regenbogen 2018	USA	HNSCC	IHC	R	78	0.96	survival state, OS	negative	log rank, t-test	yes, p=0.05 (t-test) and p=0.006 (log-rank)	Multivariate HR (high): 2.30, p=0.0152
Dundr 2022	Czech Rep, Hungary	Ovarian	IHC; TMA	R	125	0.14	OS, DFS, LFS, MFS	no correlation	log rank	p=NS	NR
Roa-Peña 2019	USA	Pancreatic	IHC; Transcriptome	R	74	0.24	OS	negative	Cox regression	p=NS	Univariate HR (high): 2.96, p=0.008, Multivariate HR (high): 3.09, p=0.015
Roa-Peña 2021**	USA	Pancreatic	IHC	R	211***	0.35	OS	negative	Cox regression	p=NS	Univariate HR (high, combined cohorts): 1.7, p=0.0017, Multivariate HR (high, discovery set): 1.9, p=0.0235
Kawalerski 2022	USA	Pancreatic	IHC; Mass spec	R	26	0.23	OS	negative	log rank, Cox regression	yes, tumors with highest detergent-soluble K17 have shorter OS, p=0.046	Univariate HR (high detergent soluble): 2.854; P=0.046
Sarlos 2019	Hungary	Renal cell	IHC; TMA	P	692	0.14	DSS, post-op recurrence	negative	log rank	yes, p<0.01	RR (high) for post-operative recurrence: 2.5, p<0.01
Liu 2009	China	TNBC	IHC	R	112	0.34	RFS, OS	negative	log rank, Cox regression	yes, p<0.01 for RFS and p=0.015 for OS	Univariate HR (high): RFS: HR=2.121, p=NS for RFS and HR=2.142, p= 0.037 for OS. Multivariate: HR=0.910, p=NS for RFS and HR= 0.933, p=NS for OS
Dogu 2010	Turkey	TNBC	IHC	R	33	0.74	DFS	no correlation	log rank	p=NS	NR
Thike 2010	Singapore	TNBC	IHC; TMA	R	653	NR	DFS	negative	log rank	yes, p=0.003	NR
Cho 2011	Korea	TNBC	IHC	R	88	0.53	RFS<36months	no correlation	Chi square	p=NS	NR
Kraus 2012	USA	TNBC	IHC; TMA	R	56	0.45	PCR	no correlation	Chi square	p=NS	NR
Merkin 2017	USA	TNBC	IHC; Transcriptome	R	149	>0%: 82%	EFS	no correlation	log rank	p=NS	NR
daSilva 2021	Brazil	TNBC	IHC; TMA	R	168	0.91	EFS, OS	no correlation	log rank	p=NS	NR
Langner 2004	Austria	Urothelial	IHC; TMA	R	53	0.4	MFS	positive	log rank	yes, p=0.04	NR
