# Supplementary material for: Emerging Prognostic and Predictive Significance of Stress Keratin 17 in HPV-Associated and Non HPV-Associated Human Cancers: A Scoping Review
Source: Viruses. 2023 Nov 25;15(12):2320. doi: 10.3390/v15122320 (PMC10748233; doi:10.3390/v15122320)
Supplement: Supplementary file 1 [file viruses-15-02320-s001.zip › Supplemental_Table_S4.xlsx]

## Sheet: Sheet1
Study ID (ref)	Country	Cancer type	Data derived from	Sample size	K17 Cut-off	Endpoint	Correlation between K17 and outcome	Statistical method	Statistical significance	Effect size
Tang 2022	China	Breast	KM Plotter	NR	Not specified	OS	Positive	log rank	yes, p<0.001	HR (high): 0.60, p=0.002
Modi 2022	Other: India	Breast	KM Plotter	1070	0.5	OS	Positive	log rank, Cox regression	yes, p<0.01	Univariate HR (high): 0.59, p=0.0017
Bai 2019	United States	Endometrial	TCGA	271	NR, determined experimentally, 39% K17 high	OS	negative	log rank, Cox regression	yes, p=0.01	Univariate HR (high): 1.8 ,p=0.01, Multivariate HR (high): 1.4, p=0.086
Zhang 2022	China	Endometrial	TCGA	552	Median	OS	negative	log rank, Cox regression	yes, p=0.018	Univariate HR (high): 1.65 ,p=0.018, Multivariate HR (high): 1.29, p=0.409
Haye 2021	United States	Esophageal SCC	TCGA	90	NR, determined experimentally, 58% K17 high	EFS	negative	log rank, Cox regression	yes, p=0.04	Univariate HR (high): 2.17, p=0.04, Multivariate HR(high): 2.4, p=0.04
Zhou 2021	China	Gastric	KM Plotter	635	NR, determined experimentally	OS	negative	log rank, Cox regression	yes	Univariate HR (high, validation cohort): 1.59, p<0.01
Li 2022	Canada	Gastric cancer	TCGA	diffuse: 135, intestinal: 146	0.5	OS	Positive	log rank, p=0.018	yes, in diffuse only, p=0.018	NR
Wang 2020	China	HNSCC	in study (qRT-PCR)	135	0.5	OS	negative	log rank, Cox regression	yes, p<0.01	Multivariate HR (high): 2.49 p=0.004
Wang 2022	China	HNSCC, laryngeal	in study	42	Median	OS	negative	log rank	yes, p=0.04	NR
Kitamura 2017	Japan	HNSCC, oral	in study (PBMC)	19	32%, determined experimentally	DFS	negative	Chi square, log rank	yes, p<0.01 for post-op	NR
									of K17 mRNA and prognosis
Luo 2021	China	Lung adenocarcinoma	TCGA	500	NR, determined experimentally	OS	negative	log rank, Cox regression	yes	Multivariate HR (high): 1.1, p=0.028
Wang 2019	China	Lung; NSCLC	UALCAN, KM Plotter	NR	Not specified	OS	negative (KM Plotter cohort only)	log rank, Cox regression	yes, p<0.001	Univariate HR (high): 1.45, p=1.1 e-08
Han 2021	China	Melanoma	TCGA, GEO	458	0.5	OS	negative	log rank, Cox regression	yes, p<0.01	Univariate HR (high): 1.5, p=0.0018
Miñoza 2022	Phillipines	Melanoma	TCGA	468	0.5	OS	negative	log rank	yes, p<0.01	NR
Li 2021	China	Pan-cancer	TCGA, GEO	NR	0.5	OS, DFS	negative	log rank, Cox regression	yes, OS in SKCM, PAAD, mesothelioma, LUAD, LIHC, RCC and DFS in mesothelioma, PAAD	For OS: SKCM: n=515; HR (high, OS) 1.4, p=0.038; PAAD: 364; HR 1.5; p=0.017; mesothelioma 82; HR 3.1, p=2.3*e-05; LUAD: 178, HR 1.5, p=0.038; LIHC: 478, HR 1.6, p=0.0033; RCC: 458, HR 1.5; p=0.0018.
										For DFS: mesothelioma: 82, HR (high) 1.8; P=0.048; PAAD: 178, HR 1.7, P=0.017
Zhang 2022	China	Pan-cancer	KM Plotter	NR	Median	OS, RFS	negative and positive	log rank, Cox regression	yes, p<0.01 for inverse in KIRC, LIHC, LUAD, PAAD, UCEC, p<0.01 for positive in BC (all OS), p<0.05 for inverse in BLCA, PAAD and positive in THCA, RCC, UCEC	For OS: RCC: HR (high) 1.64, p=0.003, LIHC: HR 1.63, p=0.005, LUAD: HR 1.53, p=0.007, PAAD: HR 1.99, p=0.008, UCEC: HR 1.89, p=0.004, BC: HR (high) 0.55, p<0.001. For RFS: THCA: HR 0.41, p=0.04, RCC: HR 0.15, p=0.034, UCEC: HR 0.5, p=0.008, BLCA: HR 2.19, P=0.026, PAAD: HR 2.61, p=0.018
Roa-Peña 2019	United States	Pancreatic	TCGA, prior literature	Cohort 1: 145, Cohort 2: 124	76%, determined experimentally	OS	negative	Cox regression	yes; p=0.04 for Cohort 1 and p=0.02 for Cohort 2	Univariate HR (high, combined): 1.69, p=0.003, Multivariate HR (high): 1.79, p=0.037
Li 2022	China	Pancreatic	TCGA	178	Median	OS	No correlation	log rank	N/A	NR
Lu 2021	China	Pancreatic adenocarcinoma	TCGA	170	Median TPM	OS	negative	log rank, Cox regression	yes, p=0.018	Univariate HR (high): 1.15, p=0.018
Stone 2018	United States	Pancreatic adenocarcinoma	in study	24	Median	OS	negative	log rank	yes, p=0.012	NR
Takashima 2021	Japan	Primary CNS lymphoma	in study	31	0.5	OS	No correlation	log rank, Cox regression	N/A	NR
Wach 2019	Germany	Renal	TCGA	ccRCC n=522; pRCC: 284	Median	OS	negative	log rank, Cox regression	yes, p<0.001 for ccRCC	NR
Merkin 2017	United States	TNBC	TCGA	149 (IDC only)	NR, determined experimentally	EFS	negative (subgroup only)	log rank, Cox regression	yes, p<0.05 in IDC with T3-T4 tumors, advanced stage, ER--HER2-	NR
