# Supplementary material for: Emerging Prognostic and Predictive Significance of Stress Keratin 17 in HPV-Associated and Non HPV-Associated Human Cancers: A Scoping Review
Source: Viruses. 2023 Nov 25;15(12):2320. doi: 10.3390/v15122320 (PMC10748233; doi:10.3390/v15122320)
Supplement: Supplementary file 1 [file viruses-15-02320-s001.zip › Supplemental_Table_S5.xlsx]

## Sheet: Sheet1
Study ID	Country	Cancer type	Study type	Study design	K17 evaluation method	Treatment	Sample size	% K17 high	Endpoint	Correlation between K17 and outcome	Statistical method	Statistical significance	Effect size
Diallo 2006	Germany	Breast	Protein	P	IHC; TMA	High-dose (HDCT) vs. Dose dense chemotherapy (DDCT)	224	0.06	OS	negative	log rank, Cox regression	yes; p<0.001 for DDCT arm only	Univariate HR (high, DDCT arm): 5.1, p<0.001
Liang 2023	China	Colorectal	Protein	R	IHC	anti PD-1 in dMMR patients	30	NR	objective response to therapy (RECIST)	positive	t-test, ROC curve	yes, responders to anti-PD-1 have higher K17, AUC=0.95, P<0.01	NR
Wang 2022	United States	HNSCC	Protein	R	IHC; TMA	Pembrolizumab	26	0.7	DCR, PFS, OS	negative	Fisher's exact, log rank	yes, p<0.01 (DCR), p=0.02 (OS) and p=0.004 (PFS)	NR
Pan 2020	United States	PAAD	RNA	R	Transcriptome (APGI)	Gemcitabine	94	0.24	OS	negative	log rank, Cox regression	yes, p=0.33	Univariate HR (high,): 1.8, p=0.335, Multivariate HR: 1.79, p=0.046
